# Supplementary material for: Tramesan Elicits Durum Wheat Defense against the Septoria Disease Complex
Source: Biomolecules. 2020 Apr 14;10(4):608. doi: 10.3390/biom10040608 (PMC7225966; doi:10.3390/biom10040608)
Supplement: Supplementary file 1 [file biomolecules-10-00608-s001.zip]

Archive with 7 entries (7 files):
- supplementaries/Supplementary Figure 1.docx
- supplementaries/Supplementary Figure 2.xlsx
- supplementaries/Supplementary Figure 3.xlsx
- supplementaries/Supplementary Table 1.docx
- supplementaries/Supplementary Table 2.xlsx
- supplementaries/Supplementary Table 3.xlsx
- supplementaries/Supplementary Table 4.xlsx
