# Supplementary material for: Tramesan Elicits Durum Wheat Defense against the Septoria Disease Complex
Source: Biomolecules. 2020 Apr 14;10(4):608. doi: 10.3390/biom10040608 (PMC7225966; doi:10.3390/biom10040608)
Supplement: Supplementary file 1 [file biomolecules-10-00608-s001.zip › supplementaries/Supplementary Table 2.xlsx]

## Sheet: 2015 SNB Svevo rilievi %
SNB severity (%) on flag leaf at different days after Parastagonospora nodorum inoculation (dai)									2015
Cultivar	Conditions		2015-05-10	2015-05-18	2015-05-21	2015-06-02	2015-06-04
Svevo	Mock		0	0	0	0	0	0	0	1.25	1.25	1.25
Svevo	Mock		0	0	5	5	5
Svevo	Mock		0	0	0	0	0
Svevo	Mock		0	0	0	0	0
Svevo	T		0	0	0	0	0	0	0	0	0	0
Svevo	T		0	0	0	0	0
Svevo	T		0	0	0	0	0
Svevo	T		0	0	0	0	0
Svevo	INF		20	0	20	30	30	12.5	8.75	17.5	32.5	32.5
Svevo	INF		20	20	20	40	40
Svevo	INF		5	5	20	30	30
Svevo	INF		5	10	10	30	30
Svevo	T + INF		5	5	10	30	30	3.75	6.25	12.5	27.5	27.5
Svevo	T + INF		5	5	10	30	30
Svevo	T + INF		0	5	20	20	20
Svevo	T + INF		5	10	10	30	30
		t	1	2	3	4	5
		dai	0	8	11	23	25

## Sheet: 2015 STB Svevo rilievi %
STB severity (%) on flag leaf at different days after Zymoseptoria tritici inoculation (dai)
Cultivar	Conditions		2015-05-10	2015-05-18	2015-05-21	2015-06-02	2015-06-04
Svevo	Mock		0	0	5	5	5	0	0	1.66667	1.66667	1.66667
Svevo	Mock		0	0	0	0	0
Svevo	Mock		0	0	0	0	0
Svevo	T		0	0	0	0	0	0	0	0	0	0
Svevo	T		0	0	0	0	0
Svevo	T		0	0	0	0	0
Svevo	INF		0	20	20	40	70	0	23.3333	26.6667	36.6667	46.6667
Svevo	INF		0	30	30	40	40
Svevo	INF		0	20	30	30	30
Svevo	T + INF		0	20	30	40	40	0	20	30	33.3333	33.3333
Svevo	T + INF		0	20	30	30	30
Svevo	T + INF		0	20	30	30	30
		t	1	2	3	4	5
		dai	0	8	11	23	25
