# Supplementary material for: Tramesan Elicits Durum Wheat Defense against the Septoria Disease Complex
Source: Biomolecules. 2020 Apr 14;10(4):608. doi: 10.3390/biom10040608 (PMC7225966; doi:10.3390/biom10040608)
Supplement: Supplementary file 1 [file biomolecules-10-00608-s001.zip › supplementaries/Supplementary Table 3.xlsx]

## Sheet: expression values
		CERK1	MPK3	RBOH	PAL	PR1	PR4	CHIT2	PR9	MCA2
t0	T	10.2	3.1	3.3	5621	3.5	2.1	1.05	2.1	2.2
24hai	T	5.2	6.2	4.2	1256	4.2	1.1	1.2	6.2	25.2
S.E.		2.1	0.65	0.9	652	0.6	0.5	0.45	0.23	0.8
		1.1	0.8	0.55	234	0.56	0.2	0.36	0.55	4.2
